# Supplementary material for: Composition of Triterpene Glycosides of the Far Eastern Sea Cucumber Cucumaria conicospermium Levin et Stepanov; Structure Elucidation of Five Minor Conicospermiumosides A3-1, A3-2, A3-3, A7-1, and A7-2; Cytotoxicity of the Glycosides Against Human Breast Cancer Cell Lines; Structure–Activity Relationships
Source: Mar Drugs. 2024 Dec 16;22(12):560. doi: 10.3390/md22120560 (PMC11676834; doi:10.3390/md22120560)
Supplement: Supplementary file 1 [file marinedrugs-22-00560-s001.zip]

Archive with 1 entries (1 files):
- marinedrugs-3342379-supplementary.pdf
